# Supplementary material for: Characterisation of Urine-Derived Cells for the Molecular Diagnosis of Rare Disorders
Source: Int J Mol Sci. 2026 Mar 24;27(7):2929. doi: 10.3390/ijms27072929 (PMC13073218; doi:10.3390/ijms27072929)
Supplement: Supplementary file 1 [file ijms-27-02929-s001.zip]

Archive with 3 entries (2 files):
- Supplementary Information S1 - Gene lists.xlsx
- __MACOSX/
- __MACOSX/._Supplementary Information S1 - Gene lists.xlsx
